# Supplementary material for: A sex-specific switch between visual and olfactory inputs underlies adaptive sex differences in behavior
Source: Curr Biol. 2021 Mar 22;31(6):1175–1191.e6. doi: 10.1016/j.cub.2020.12.047 (PMC7987718; doi:10.1016/j.cub.2020.12.047)
Supplement: Table S2. Pre- and postsynaptic neurons of the female aDNs, related to Figure 6 [file mmc2.xlsx]

## Sheet: aDN_upstream
	type	bodyid	Synapses aDN (2)	name	Frequency of type	cell Body Fiber	notes
1	SMP550	452689494	143	SMP550_R	1	PDM29	pSP7 candidates
2	CL142	728895864	110	CL142_R	1	PDL20	NA
3	aMe24	5813011660	94	aMe24_R	1	PDM24	NA
4	SLP236	420274150	90	SLP236_R	1	AVM03	NA
5	lALT1	730627582	81	NA	NA	NA	new
6	AVLP443	420973612	78	AVLP443_R	1	AVL27	NA
7	LHAV3a4	696143413	73	LHAV3a4_R	1	NA	NA
8	oviIN	423101189	66	oviIN_R	2	NA	NA
9	SLP216	5813011119	62	SLP216_R	1	ADM04	NA
10	LHCENT3	487144598	54	LHCENT3_R	1	ADL01	NA
11	SLP285	5813010282	44	SLP285_R	5	PDL11	NA
12	SLP224	448908723	42	SLP224_R	3	AVL12	NA
13	VP5+Z_adPN	5813063239	42	VP5+Z_adPN(uniAL+SEZ)_R	1	AVM01	NA
14	SLP389	5813019526	41	SLP389_R	1	PDM07	NA
15	PLP058	823395525	40	PLP058_R	1	AVL07	NA
16	SLP235	5813056890	37	SLP235_R	1	AVM03	NA
17	oviIN	485934965	35	oviIN_L	2	NA	NA
18	SMP005	582696254	35	SMP005_R	2	ADL03	NA
19	SLP223	450617762	33	SLP223_R	4	AVL12	NA
20	SLP285	480297293	32	SLP285_R	5	PDL11	NA
21	SLP284	450294326	31	SLP284_R	4	PDL11	NA
22	SLP462	480315387	31	SLP462(SCB070)_L	2	NA	NA
23	SMP005	614081109	30	SMP005_R	2	ADL03	NA
24	SMP029	604070433	29	SMP029_R	2	ADL12	aDN candidates
25	lALT2	5901195362	29	NA	NA	NA	new
26	SLP284	388902751	28	SLP284_R	4	PDL11	NA
27	SLP295	330237771	27	SLP295_R	5	PDL11	NA
28	SLP371	454335501	26	SLP371_R	2	PDL23	NA
29	SLP284	388565572	25	SLP284_R	4	PDL11	NA
30	SLP286	5813010133	25	SLP286_R	4	PDL11	NA
31	SMP003	516780722	24	SMP003_R	2	ADL02	NA
32	SMP029	541347811	24	SMP029_R	2	ADL12	aDN candidates
33	SMP552	605166418	24	SMP552_R	1	PDM29	NA
34	SLP295	358209090	23	SLP295_R	5	PDL11	NA
35	SLP295	358209104	22	SLP295_R	5	PDL11	NA
36	SLP284	388211850	22	SLP284_R	4	PDL11	NA
37	SMP003	547158593	22	SMP003_R	2	ADL02	NA
38	SLP286	608891515	22	SLP286_R	4	PDL11	NA
39	SLP042	671268907	21	SLP042_R	2	ADL03	NA
40	VES036	857478368	21	VES036_R	3	AVM14	NA
41	LHPV6g1	5813049920	21	LHPV6g1_R	1	PDL07	NA
42	AVLP594	5812980289	20	AVLP594(SCB037)_R	1	NA	NA
43	LHPV6c1	387870860	19	LHPV6c1_R	1	PDL10	NA
44	SLP049	452681716	19	SLP049_R	2	ADL04	NA
45	VES036	888171855	19	VES036_R	3	AVM14	NA
46	SLP256	545445407	18	SLP256_R	1	PDL07	NA
47	SLP295	484069896	17	SLP295_R	5	PDL11	NA
48	SLP360	480997558	16	SLP360_R	4	PDL20	NA
49	AVLP025	764377593	16	AVLP025_R	1	ADL03	NA
50	SLP443	299272434	15	SLP443_R	1	PDM29	NA
51	SLP224	390910102	15	SLP224_R	3	AVL12	NA
52	LHAD1f4	546127037	15	LHAD1f4_R	4	ADL02	NA
53	SMP389	575197482	15	SMP389_R	1	PDM09	NA
54	SLP223	604061479	15	SLP223_R	4	AVL12	NA
55	lALT3	671618401	15	NA	NA	NA	new
56	CL057	5813055903	15	CL057_R	1	AVL02	NA
57	SLP285	450635626	14	SLP285_R	5	PDL11	NA
58	SLP036	453026883	14	SLP036_R	4	ADL03	NA
59	NA	1629383757	14	Ascending?	NA	NA	NA
60	VES014	1880722837	14	VES014_R	1	AVM03	NA
61	LHAD4a1	5813021632	14	LHAD4a1_R	1	ADL28	NA
62	SMP081	361722354	13	SMP081_R	2	ADM04	NA
63	NA	577503616	13	NA	NA	NA	NA
64	PAL03	675166212	13	PAL03(ADL17)_L	2	NA	NA
65	SLP283	733700589	13	SLP283_R	2	PDL11	NA
66	M_lvPNm41	1795410644	13	M_lvPNm41_R	3	AVM06	NA
67	SLP438	5813056028	13	SLP438_R	2	PDM27	NA
68	SLP223	5813056920	13	SLP223_R	4	AVL12	NA
69	SLP285	418922937	12	SLP285_R	5	PDL11	NA
70	SLP036	453376390	12	SLP036_R	4	ADL03	NA
71	PAL02	486544396	12	PAL02_R	2	ADL27	NA
72	PLP095	729957687	12	PLP095_R	2	PDL12	NA
73	M_lvPNm41	730252777	12	M_lvPNm41_R	3	AVM06	NA
74	mAL3A	735415046	12	mAL3A_L	5	AVM15	NA
75	SLP231	947530600	12	SLP231_R	1	AVL18	NA
76	SLP067	297221971	11	SLP067_R	1	ADL07	NA
77	SLP161	391976125	11	SLP161_R	2	ADL18	NA
78	SLP162	452673056	11	SLP162_R	3	ADL18	NA
79	LHAD1f4	577844302	11	LHAD1f4_R	4	ADL02	NA
80	CL106	607855896	11	CL106_R	1	AVL13	NA
81	NA	5813021094	11	NA	NA	NA	NA
82	SLP050	5813132408	11	SLP050_R	2	ADL04	NA
83	SLP344	327850917	10	SLP344_R	3	PDL17	NA
84	SLP221	389205204	10	SLP221_R	1	AVL07	NA
85	SMP283	452340995	10	SMP283_R	1	PDL24	NA
86	SLP056	483712161	10	SLP056_R	1	ADL05	NA
87	SLP035	515437073	10	SLP035_R	2	ADL03	NA
88	SLP035	545441096	10	SLP035_R	2	ADL03	NA
89	SMP038	545444996	10	SMP038_R	1	ADL19	NA
90	NA	761667057	10	NA	NA	NA	NA
91	VES036	857141091	10	VES036_R	3	AVM14	NA
92	VP1m_l2PN	5813056072	10	VP1m_l2PN(lALT)_R	1	AVM03	NA
93	SLP286	355133859	9	SLP286_R	4	PDL11	NA
94	SLP295	358213022	9	SLP295_R	5	PDL11	NA
95	SMP032	362299997	9	SMP032_R	1	ADL15	NA
96	LHAV3k1	424716408	9	LHAV3k1_R	1	NA	NA
97	SLP050	514073634	9	SLP050_R	2	ADL04	NA
98	PLP095	667538952	9	PLP095_R	2	PDL12	NA
99	SMP143	703866010	9	SMP143(ADM08)_L	2	NA	Tdc2 (OA)-ASM candidates
100	NA	795749639	9	NA	NA	NA	NA
101	CL283	1070655552	9	CL283_R	4	PVL09	NA
102	SMP081	5813057162	9	SMP081_R	2	ADM04	NA
103	LHPV5j1	5901213816	9	LHPV5j1_R	1	PDL23	NA
104	SLP042	514397189	8	SLP042_R	2	ADL03	NA
105	SMP458	581004609	8	SMP458_R	1	PDM12	NA
106	SLP438	5813056020	8	SLP438_R	2	PDM27	NA
107	SLP288	388898135	7	SLP288_R	4	PDL11	NA
108	LHAV6e1	421646999	7	LHAV6e1_R	1	AVL07	NA
109	PAL02	455500416	7	PAL02(ADL27)_L	2	NA	NA
110	SLP243	515450389	7	SLP243_R	1	AVM14	NA
111	SLP215	608534097	7	SLP215_R	1	ADM03	NA
112	LC40a	730618686	7	LC40a_R	2	PVL14	NA
113	CL100	760971727	7	CL100_R	1	AVL12	NA
114	SLP223	766734548	7	SLP223_R	4	AVL12	NA
115	CL099	789623676	7	CL099_R	4	AVL12	NA
116	M_lvPNm40	1732313117	7	M_lvPNm40_R	2	AVM06	NA
117	CL283	5812986122	7	CL283_R	4	PVL09	NA
118	SLP283	5813009788	7	SLP283_R	2	PDL11	NA
119	SLP425	299609112	6	SLP425_R	1	PDM20	NA
120	AstA1	362473525	6	AstA1_L	2	NA	NA
121	NA	545445617	6	NA	NA	NA	NA
122	mAL2A	578530106	6	mAL2A_L	2	AVM15	NA
123	NA	583042026	6	(MBDLaxon2)	NA	NA	NA
124	NA	668340913	6	NA	NA	NA	NA
125	LHAV2j1	733005935	6	LHAV2j1_R	1	ADL04	NA
126	mAL3A	735073668	6	mAL3A_L	5	AVM15	NA
127	M_lvPNm42	1827473315	6	M_lvPNm42_R	2	AVM06	NA
128	SLP344	5812980016	6	SLP344_R	3	PDL17	NA
129	SLP360	5813019543	6	SLP360_R	4	PDL20	NA
130	SLP175	390275105	5	SLP175_R	1	ADL20	NA
131	SLP171	418214549	5	SLP171_R	4	ADL20	NA
132	SMP205	418516470	5	SMP205_R	1	PDL06	NA
133	SLP275	419230063	5	SLP275_R	1	PDL10	NA
134	SLP381	542679122	5	SLP381_R	1	PDL26	NA
135	LHAD1f4	546472393	5	LHAD1f4_R	4	ADL02	NA
136	SMP004	582700300	5	SMP004_R	1	ADL03	NA
137	lALT4	669248536	5	NA	NA	NA	new
138	SLP383	694445969	5	SLP383_R	1	PDL26	NA
139	NA	704816317	5	NA	NA	NA	NA
140	AVLP447	761325477	5	AVLP447_R	1	AVM04	NA
141	VES063	919202307	5	VES063_R	1	PVL11	NA
142	VES037	919206921	5	VES037_R	3	AVM14	NA
143	AVLP344	980253830	5	AVLP344_R	1	AVL14	NA
144	M_lvPNm41	1765415970	5	M_lvPNm41_R	3	AVM06	NA
145	LHPV5j2	5812980282	5	LHPV5j2_R	1	PDL23	NA
146	LHPD5b1	327933008	4	LHPD5b1_R	1	PDM11	NA
147	SMP454	328010530	4	SMP454(PDM12)_L	1	NA	NA
148	SLP377	358899943	4	SLP377_R	1	PDL26	NA
149	SLP462	387943673	4	SLP462(SCB070)_R	2	NA	NA
150	SLP224	389200241	4	SLP224_R	3	AVL12	NA
151	SLP360	389536926	4	SLP360_R	4	PDL20	NA
152	SMP245	418503161	4	SMP245_R	3	PDL15	pSP5b candidates
153	SLP321	422337400	4	SLP321_R	2	PDL14	NA
154	NA	449948630	4	NA	NA	NA	NA
155	MBON35	518930199	4	MBON35(y2)_R	1	ADM02	NA
156	DNp44	542751938	4	DNp44_R	1	PVM09	LHPV9a1 (Frechter et al. eLife 2019)
157	mAL2B	545453209	4	mAL2B_L	1	AVM15	NA
158	OA-VUMa7	576825965	4	OA-VUMa7_R	1	NA	NA
159	SMP143	609656444	4	SMP143_R	2	ADM08	Tdc2 (OA)-ASM candidates
160	LHPV6l2	634090169	4	LHPV6l2_R	1	PDL20	NA
161	mAL3A	734724111	4	mAL3A_L	5	AVM15	NA
162	LHPV5j3	759582005	4	LHPV5j3_R	1	PDL23	NA
163	PLP091	821340054	4	PLP091_R	1	PDL12	NA
164	LHPV4d7	821621397	4	LHPV4d7_R	2	PDL08	NA
165	CL283	915481511	4	CL283_R	4	PVL09	NA
166	mAL3A	921969761	4	mAL3A_L	5	AVM15	NA
167	NA	1041666949	4	NA	NA	NA	NA
168	AVLP494	1653139353	4	AVLP494_R	3	PVL04	pIP4 candidates
169	VES037	1875962033	4	VES037_R	3	AVM14	NA
170	SLP368	5812980006	4	SLP368_R	1	PDL21	NA
171	LHPV1c1	5812981753	4	LHPV1c1_R	2	PVL17	NA
172	LHPV6h2	5813010948	4	LHPV6h2_R	2	PDL10	NA
173	CL283	5813048096	4	CL283_R	4	PVL09	NA
174	SLP212	5901203505	4	SLP212_R	2	ADL27	aSP4 candidates
175	SLP385	296543992	3	SLP385_R	1	PDL27	NA
176	SLP172	326810603	3	SLP172_R	2	ADL20	NA
177	PPL201	328533761	3	PPL201_R	1	PVL17	LHPV1a1 (Frechter et al. eLife 2019); LHCENT7 (Bates et al. CurBio 2020)
178	SLP286	358208973	3	SLP286_R	4	PDL11	NA
179	SMP503	361312808	3	SMP503_R	2	PDM22	NA
180	CL132	387512128	3	CL132_R	1	PDL13	NA
181	SLP288	388898174	3	SLP288_R	4	PDL11	NA
182	SLP070	390271275	3	SLP070_R	1	ADL07	NA
183	CL135	417550216	3	CL135_R	1	PDL17	NA
184	aSP-f3	453708274	3	aSP-f3_R	5	ADL18	LHAD2a1 (Frechter et al. 2019)
185	SLP043	453717632	3	SLP043_R	2	ADL03	NA
186	SLP362	479969106	3	SLP362_R	2	PDL20	NA
187	SLP133	481636469	3	SLP133_R	1	ADL16	NA
188	SLP049	481653694	3	SLP049_R	2	ADL04	NA
189	SMP444	510680365	3	SMP444_R	1	PDM11	NA
190	SMP589	516283789	3	SMP589(PVM12)_L	2	NA	NA
191	NA	540001084	3	NA	NA	NA	NA
192	LHPV4c1_a	540998783	3	LHPV4c1_a_R	1	PDL16	NA
193	LHPV5j5	541663112	3	LHPV5j5_R	1	PDL23	NA
194	SLP334	573415212	3	SLP334_R	1	PDL16	NA
195	LHAD1f4	577835762	3	LHAD1f4_R	4	ADL02	NA
196	SMP149	607597135	3	SMP149_R	1	ADM10	Tdc2 (OA)-ASM candidates
197	M_lvPNm40	697844568	3	M_lvPNm40_R	2	AVM06	NA
198	LHAD1a2_a	734693858	3	LHAD1a2_a_R	2	ADL03	NA
199	lALT5	760638547	3	NA	NA	NA	new
200	NA	760989114	3	NA	NA	NA	NA
201	aSP-f1A	761661626	3	aSP-f1A_R	2	ADL18	NA
202	PPM1201	792040520	3	PPM1201_R	1	PDM28	NA
203	NA	792364800	3	NA	NA	NA	NA
204	Z_vPNml1	792364888	3	Z_vPNml1(noAL+SEZ)_R	1	AVM04	NA
205	aSP-f3	795745097	3	aSP-f3_R	5	ADL18	LHAD2a1 (Frechter et al. 2019)
206	NA	1100685029	3	NA	NA	NA	NA
207	SMP082	5813026589	3	SMP082_R	1	ADM04	NA
208	aSP-g2	5813115796	3	aSP-g2_R	1	ADL03	LHAD1e1 (Frechter et al. eLife 2019)
209	SLP271	294773987	2	SLP271_R	1	PDL10	NA
210	LHPV6a11_a	327506825	2	LHPV6a11_a_R	1	PDL10	NA
211	SLP344	327848116	2	SLP344_R	3	PDL17	NA
212	LHPV4d7	329258532	2	LHPV4d7_R	2	PDL08	NA
213	LHCENT9	330268940	2	LHCENT9_R	1	ADL05	NA
214	SLP172	356490891	2	SLP172_R	2	ADL20	NA
215	LHPV4l1	357146296	2	LHPV4l1_R	1	PDL16	NA
216	SLP365	357515217	2	SLP365_R	1	PDL20	NA
217	SLP358	357863646	2	SLP358_R	1	PDL20	NA
218	NA	361687789	2	NA	NA	NA	NA
219	LHPD3a1	386825553	2	LHPD3a1_R	2	PDL13	NA
220	SLP171	386842280	2	SLP171_R	4	ADL20	NA
221	SLP285	388208592	2	SLP285_R	5	PDL11	NA
222	SLP288	388898153	2	SLP288_R	4	PDL11	NA
223	SLP288	389239243	2	SLP288_R	4	PDL11	NA
224	SLP171	390279635	2	SLP171_R	4	ADL20	NA
225	SLP157	390612328	2	SLP157_R	2	ADL18	NA
226	LHPV6h2	418552044	2	LHPV6h2_R	2	PDL10	NA
227	SLP171	418556051	2	SLP171_R	4	ADL20	NA
228	LHPD3a1	418865948	2	LHPD3a1_R	2	PDL13	NA
229	AVLP024	420965117	2	AVLP024_R	1	ADL03	NA
230	aSP-f1A	421318649	2	aSP-f1A_R	2	ADL18	NA
231	SLP157	421654726	2	SLP157_R	2	ADL18	NA
232	SLP178	422000744	2	SLP178_R	1	ADL20	NA
233	SLP234	424379864	2	SLP234_R	1	AVM03	NA
234	SLP179_a	452685249	2	SLP179_a_R	1	ADL20	NA
235	SLP321	452698565	2	SLP321_R	2	PDL14	NA
236	aSP-f4	453035422	2	aSP-f4_R	2	ADL18	NA
237	LHAV5e1	480276374	2	LHAV5e1_R	1	ADL07	NA
238	SLP043	484040200	2	SLP043_R	2	ADL03	NA
239	SLP330	484735637	2	SLP330_R	1	PDL15	NA
240	NA	488891877	2	(MBDLaxon1)	NA	NA	NA
241	SLP360	512023157	2	SLP360_R	4	PDL20	NA
242	LHPV1c1	542315097	2	LHPV1c1_R	2	PVL17	NA
243	LHPD4d2_a	547129228	2	LHPD4d2_a_R	1	PDM30	NA
244	LHAV2d1	574377562	2	LHAV2d1_R	1	ADL24	NA
245	LHAD1a2_a	576812462	2	LHAD1a2_a_R	2	ADL03	NA
246	SLP036	576816635	2	SLP036_R	4	ADL03	NA
247	aSP-f2	581013183	2	aSP-f2_R	1	ADL18	NA
248	NA	614059839	2	(MBDLaxon1)	NA	NA	NA
249	LHAV2k8	638196102	2	LHAV2k8_R	1	ADL04	NA
250	NA	642724189	2	(MBDLaxon1)	NA	NA	NA
251	LHAD2c2	666136034	2	LHAD2c2_R	1	ADL12	NA
252	NA	676466516	2	NA	NA	NA	NA
253	ATL020	694813336	2	ATL020_R	1	PDL23	NA
254	SLP237	699553429	2	SLP237_R	1	AVM03	NA
255	LHPV4h1_a	729954382	2	LHPV4h1_a_R	1	PDL08	NA
256	CL099	735371535	2	CL099_R	4	AVL12	NA
257	SLP457	792692885	2	SLP457(SCB013)_R	2	NA	NA
258	PLP144	823063281	2	PLP144_R	1	PDM28	NA
259	NA	823390508	2	(vAB3)	NA	NA	NA
260	NA	833043564	2	(MBDLaxon2)	NA	NA	NA
261	PPL107	859265651	2	PPL107_R	1	PDL05	NA
262	PLP145	883415238	2	PLP145_R	1	PVL01	NA
263	NA	976164996	2	NA	NA	NA	NA
264	PLP031	1005857944	2	PLP031_R	1	AVL04	NA
265	PS185	1132030694	2	PS185_R	1	PVL16	NA
266	NA	1165755431	2	NA	NA	NA	NA
267	LC37b	1253821732	2	LC37b_R	1	PVL09	NA
268	VES030	1811853893	2	VES030_R	1	AVM14	NA
269	AVLP345	1948457676	2	AVLP345_R	1	AVL14	NA
270	aSP-f4	5813008942	2	aSP-f4_R	2	ADL18	NA
271	LHPD3c1	5813011024	2	LHPD3c1_R	1	PDL13	NA
272	SLP371	5813011738	2	SLP371_R	2	PDL23	NA
273	LHAV2k2	5813013203	2	LHAV2k2_R	2	ADL04	NA
274	SLP098	5813019807	2	SLP098_R	1	ADL09	NA
275	SMP589	5813026705	2	SMP589_R	2	PVM12	NA
276	SMP311	5813049378	2	SMP311_R	1	PDM06	NA
277	NA	5813054212	2	NA	NA	NA	NA
278	LHPD5d1	5813055800	2	LHPD5d1_R	1	PDM10	NA
279	SMP418	5813056041	2	SMP418_R	1	PDM10	NA
280	SMP378	5813057933	2	SMP378_R	1	PDM08	NA
281	LHPV5i1	5813077562	2	LHPV5i1_R	1	PDL05	NA
282	SMP385	5813083780	2	SMP385_R	1	PDM09	NA
283	PLP064_b	5901203557	2	PLP064_b_R	1	AVL12	NA
284	SMP179	298603730	1	SMP179_R	1	PDL05	NA
285	LHAV3a2	325814669	1	LHAV3a2_R	1	ADL10	NA
286	SLP457	326119769	1	SLP457(SCB013)_R	2	NA	NA
287	SLP398	326879917	1	SLP398_R	1	PDM07	NA
288	SLP062	327147292	1	SLP062_R	1	ADL05	NA
289	SMP551	328274638	1	SMP551_R	2	PDM29	pSP7 candidates
290	SLP021	328883690	1	SLP021_R	1	ADL02	NA
291	LHPV6c2	330246657	1	LHPV6c2_R	1	PDL10	NA
292	SLP192	330256546	1	SLP192_R	1	ADL23	NA
293	PPL106	331662710	1	PPL106(a3)_R	1	PDL05	NA
294	LHPD2c1	356429209	1	LHPD2c1_R	1	PDL15	NA
295	SLP431	359917896	1	SLP431_R	1	PDM20	NA
296	SLP212	359931311	1	SLP212_R	2	ADL27	aSP4 candidates
297	LHAV3h1	360259229	1	LHAV3h1_R	1	NA	NA
298	NA	362024428	1	(MBDLaxon1)	NA	NA	NA
299	SLP312	387516191	1	SLP312_R	3	PDL13	NA
300	SLP282	388898182	1	SLP282_R	1	PDL11	NA
301	SLP343	389589423	1	SLP343_R	1	PDL17	NA
302	SLP037	389909109	1	SLP037_R	1	ADL03	NA
303	SLP163	390564245	1	SLP163_R	1	ADL18	NA
304	mAL1	390616496	1	mAL1_L	1	AVM15	NA
305	SLP180	391310849	1	SLP180_R	1	ADL20	NA
306	SMP551	392757094	1	SMP551(PDM29)_L	2	NA	pSP7 candidates
307	SLP312	418897332	1	SLP312_R	3	PDL13	NA
308	SLP287	419596540	1	SLP287_R	1	PDL11	NA
309	SLP087	420572095	1	SLP087_R	1	ADL07	NA
310	SLP039	420598392	1	SLP039_R	1	ADL03	NA
311	SLP291	420614725	1	SLP291_R	1	PDL11	NA
312	SMP157	421041565	1	SMP157_R	1	ADM12	NA
313	SLP195	421305688	1	SLP195_R	2	ADL23	NA
314	SLP036	421305971	1	SLP036_R	4	ADL03	NA
315	SLP198	421318463	1	SLP198_R	1	ADL23	NA
316	aSP-g3B	421650982	1	aSP-g3B_R	2	ADL03	LHAD1e2 (Frechter et al. eLife 2019)
317	LHAV2o1	421650994	1	LHAV2o1_R	1	AVL07	NA
318	SLP080	449241371	1	SLP080_R	1	ADL07	NA
319	SMP426	450285679	1	SMP426_R	1	PDM10	NA
320	SLP140	451650057	1	SLP140_R	1	ADL16	NA
321	lALT2	452344160	1	NA	NA	NA	new
322	NA	452689897	1	NA	NA	NA	NA
323	SLP195	453030534	1	SLP195_R	2	ADL23	NA
324	SMP035	453108601	1	SMP035_R	1	ADL16	NA
325	NA	453536432	1	(ADM04)_L	NA	NA	NA
326	SLP088	453662475	1	SLP088_R	1	ADL07	NA
327	SLP254	456096372	1	SLP254_R	1	PDL06	NA
328	LHAD1b1_b	456187010	1	LHAD1b1_b_R	1	ADL15	NA
329	KCab-s	456458549	1	KCab-s_R	1	PDL04	NA
330	SMP165	456523994	1	SMP165_R	1	AVM07	NA
331	PLP064_a	479607153	1	PLP064_a_R	2	AVL12	NA
332	CL102	479607277	1	CL102_R	1	AVL12	NA
333	SLP247	480219247	1	SLP247_R	1	PDL06	NA
334	PLP064_a	480608510	1	PLP064_a_R	2	AVL12	NA
335	SMP425	481359062	1	SMP425_R	1	PDM10	NA
336	SLP026	482693819	1	SLP026_R	1	ADL02	pSP3c candidates
337	AVLP596	483708083	1	AVLP596(SCB064)_R	1	NA	NA
338	SLP187	483711811	1	SLP187_R	1	ADL22	NA
339	SLP461	484368420	1	SLP461(SCB045)_R	1	NA	NA
340	aSP-g3B	485430336	1	aSP-g3B_R	2	ADL03	LHAD1e2 (Frechter et al. eLife 2019)
341	aSP-g1	485430434	1	aSP-g1_R	4	ADL03	LHAD1e1 (Frechter et al. eLife 2019)
342	LHAD1f5	485745927	1	LHAD1f5_R	1	ADL02	NA
343	aSP-g1	485775679	1	aSP-g1_R	4	ADL03	LHAD1e1 (Frechter et al. eLife 2019)
344	LHPV5b6	487467388	1	LHPV5b6_R	1	PDL22	NA
345	NA	488240010	1	(MBDLaxon2)	NA	NA	NA
346	KCab-p	488520820	1	KCab-p_R	4	PDL04	NA
347	SMP245	509924185	1	SMP245_R	3	PDL15	pSP5b candidates
348	SLP312	510623727	1	SLP312_R	3	PDL13	NA
349	SLP345	510951971	1	SLP345_R	1	PDL17	NA
350	LHAD1a2_b	514073078	1	LHAD1a2_b_R	1	ADL03	NA
351	SIP071	516844782	1	SIP071_R	1	PDM08	NA
352	SMP022	516857964	1	SMP022_R	1	ADL09	NA
353	NA	517242832	1	(MBDLaxon2)	NA	NA	NA
354	SMP031	517838849	1	SMP031_R	1	ADL15	NA
355	NA	519240432	1	(MBDLaxon2)	NA	NA	NA
356	CL019_b	543023799	1	CL019_b_R	1	ADL09	NA
357	CL018	543412036	1	CL018_R	1	ADL09	NA
358	PAL03	543821838	1	PAL03_R	2	ADL17	NA
359	LHAD3e1_a	545082184	1	LHAD3e1_a_R	1	ADL17	NA
360	PLP130	545385576	1	PLP130_R	1	PDM12	NA
361	LHAV2k6	546123239	1	LHAV2k6_R	1	ADL04	NA
362	SMP473	548993536	1	SMP473_R	1	PDM13	NA
363	NA	572348297	1	NA	NA	NA	NA
364	LHPV5h4	573708714	1	LHPV5h4_R	1	PDL23	NA
365	LHAD2c1	573713481	1	LHAD2c1_R	1	ADL12	NA
366	AVLP028	576143501	1	AVLP028_R	2	ADL03	NA
367	SLP161	576821609	1	SLP161_R	2	ADL18	NA
368	LHAV1f1	578474907	1	LHAV1f1_R	1	AVL02	NA
369	SMP510	579194975	1	SMP510_R	1	PDM22	NA
370	NA	579212123	1	NA	NA	NA	NA
371	SMP075	581336531	1	SMP075_R	1	ADM02	NA
372	NA	581634271	1	(MBDLaxon2)	NA	NA	NA
373	NA	608166388	1	(fragment)	NA	NA	GNG-PN1 (Dolan et al. eLife 2019)
374	MBON01	612371421	1	MBON01(y5B'2a)_R	1	ADM07	NA
375	LHPV4c1_b	633438933	1	LHPV4c1_b_R	1	PDL16	NA
376	SMP052	635908014	1	SMP052_R	1	ADM01	NA
377	SMP080	638312678	1	SMP080_R	1	ADM04	NA
378	mAL4	638882263	1	mAL4A_L	1	AVM15	NA
379	SLP437	639862370	1	SLP437_R	1	PDM26	NA
380	SMP173	642024743	1	SMP173_R	1	AVM13	NA
381	SIP023	642387775	1	SIP023_R	1	ADM05	NA
382	KCab-p	642680969	1	KCab-p_R	4	PDL03	NA
383	SMP055	643401816	1	SMP055_R	1	ADM01	NA
384	SMP248	643721915	1	SMP248_R	1	PDL15	pSP5a candidates
385	SMP015	644433538	1	SMP015_R	1	ADL08	NA
386	NA	645090668	1	NA	NA	NA	NA
387	NA	671285134	1	NA	NA	NA	NA
388	NA	671751354	1	(MBDLaxon1)	NA	NA	NA
389	NA	672429275	1	(MBDLaxon1)	NA	NA	NA
390	mAL2A	672653737	1	mAL2A_L	2	AVM15	NA
391	LHAD1b2_a	673426956	1	LHAD1b2_a_R	1	ADL15	NA
392	SMP156	673776769	1	SMP156_R	1	ADM12	NA
393	SMP323	674091900	1	SMP323_R	1	PDM06	NA
394	SMP112	674108802	1	SMP112_R	1	ADM05	NA
395	Z_lvPNm1	698565676	1	Z_vPNml1(noAL+SEZ)_R	1	AVM06	NA
396	CL201	698569644	1	CL201_R	1	PDM12	NA
397	SMP039	701733434	1	SMP039_R	1	ADL19	NA
398	LHAD1c1_b	705139000	1	LHAD1c1_b_R	1	ADL15	NA
399	SMP213	705816818	1	SMP213_R	1	PDL06	NA
400	aSP-f3	727153132	1	aSP-f3_R	5	ADL18	LHAD2a1 (Frechter et al. 2019)
401	NA	727566364	1	NA	NA	NA	NA
402	OA-VUMa6	736860990	1	OA-VUMa6_R	1	NA	NA
403	NA	737892940	1	(PVM12)_L	NA	NA	NA
404	NA	738229788	1	NA	NA	NA	NA
405	PLP239	758588355	1	PLP239_R	1	PVM08	NA
406	LHAV4i2	759586113	1	LHAV4i2_R	1	ADL01	NA
407	NA	759632919	1	NA	NA	NA	NA
408	LHPD2a9	760268555	1	LHPD2a9_R	1	PDL15	NA
409	SLP226	760630148	1	SLP226_R	1	AVL12	NA
410	NA	761316082	1	NA	NA	NA	NA
411	AVLP446	764727525	1	AVLP446_R	1	AVM04	NA
412	SLP120	765021328	1	SLP120_R	1	ADL14	NA
413	CL326	767123688	1	CL326_R	1	PVM03	NA
414	aSP-f3	767433432	1	aSP-f3_R	5	ADL18	LHAD2a1 (Frechter et al. 2019)
415	PLP131	790305346	1	PLP131_R	1	PDM13	NA
416	aSP-f3	790629881	1	aSP-f3_R	5	ADL18	LHAD2a1 (Frechter et al. 2019)
417	CL360	792019471	1	CL360_R	1	PVM16	NA
418	PLP006	796052404	1	PLP006_R	1	ADL02	NA
419	NA	796115979	1	NA	NA	NA	NA
420	OA-ASM2	821344462	1	OA-ASM2_R	1	ADM02	NA
421	NA	821672896	1	NA	NA	NA	NA
422	CL109	823058891	1	CL109_R	1	AVL20	NA
423	NA	827842071	1	NA	NA	NA	NA
424	KCab-p	829235909	1	KCab-p_R	4	PDL01	NA
425	M_lvPNm42	851684181	1	M_lvPNm42_R	2	AVM06	NA
426	NA	852712203	1	NA	NA	NA	NA
427	LHPV2a1_e	853717974	1	LHPV2a1_e_R	1	PVL03	NA
428	PLP084	854093627	1	PLP084_R	1	PDL09	NA
429	LC41	857819389	1	LC41_R	1	PVL14	NA
430	AVLP475	857819555	1	AVLP475_R	1	PDL28	NA
431	PLP085	884446447	1	PLP085_R	1	PDL09	NA
432	IB059	885119984	1	IB059_R	1	PVL20	NA
433	NA	886159468	1	NA	NA	NA	NA
434	aSP-g1	887148641	1	aSP-g1_R	4	ADL03	LHAD1e1 (Frechter et al. eLife 2019)
435	lALT1	888500672	1	NA	NA	NA	new
436	NA	915459610	1	NA	NA	NA	NA
437	NA	919543231	1	NA	NA	NA	NA
438	AVLP494	948851462	1	AVLP494_R	3	PVL04	pIP4 candidates
439	aSP-g1	949534412	1	aSP-g1_R	4	ADL03	LHAD1e1 (Frechter et al. eLife 2019)
440	mAL3A	953004705	1	mAL3A_L	5	AVM15	NA
441	NA	977529149	1	NA	NA	NA	NA
442	NA	1009565682	1	NA	NA	NA	NA
443	NA	1010930065	1	NA	NA	NA	NA
444	CL099	1041015097	1	CL099_R	4	AVL12	NA
445	CL099	1102407589	1	CL099_R	4	AVL12	NA
446	NA	1103366153	1	NA	NA	NA	NA
447	NA	1103693624	1	NA	NA	NA	NA
448	PLP087	1130359511	1	PLP087_R	1	PDL09	NA
449	MBON13	1139667240	1	MBON13(a'2)_R	1	NA	NA
450	NA	1165422968	1	NA	NA	NA	NA
451	NA	1165772471	1	NA	NA	NA	NA
452	SMP588	1173029301	1	SMP588_R	2	PVM12	NA
453	NA	1196790033	1	NA	NA	NA	NA
454	NA	1228178720	1	NA	NA	NA	NA
455	VES037	1284852376	1	VES037_R	3	AVM14	NA
456	AVLP028	1353690708	1	AVLP028_R	2	ADL03	NA
457	M_vPNml76	1570685132	1	M_vPNml76_R	1	AVM04	NA
458	LC28b	1628869271	1	LC28b	1	NA	NA
459	AVLP309	1669125322	1	AVLP309_R	1	AVL11	NA
460	M_l2PNl20	1671638278	1	M_l2PNl20_R	1	AVM03	NA
461	VES032	1687688880	1	VES032_R	1	AVM14	NA
462	SMP245	5812980470	1	SMP245_R	3	PDL15	pSP5b candidates
463	SLP251	5812980485	1	SLP251_R	1	PDL06	NA
464	KCab-p	5812981643	1	KCab-p_R	4	PDL02	NA
465	SLP459	5813009378	1	SLP459(SCB020)_R	1	NA	NA
466	NA	5813010265	1	(MBDLaxon1)	NA	NA	NA
467	SLP378	5813010510	1	SLP378_R	1	PDL26	NA
468	LAL007	5813011074	1	LAL007(ADM01)_L	1	NA	NA
469	NA	5813011286	1	NA	NA	NA	NA
470	SLP362	5813011717	1	SLP362_R	2	PDL20	NA
471	LC40a	5813013882	1	LC40a_R	2	PVL14	NA
472	SLP057	5813019955	1	SLP057_R	1	ADL05	NA
473	SMP503	5813020840	1	SMP503(PDM22)_L	2	NA	NA
474	NA	5813021090	1	SCL-AVLP_L	NA	NA	NA
475	PLP069	5813021480	1	PLP069_R	1	AVL22	NA
476	SMP449	5813026592	1	SMP449_R	1	PDM11	NA
477	VES038	5813039001	1	VES038_R	1	AVM14	NA
478	SLP162	5813039919	1	SLP162_R	3	ADL18	NA
479	SLP162	5813039922	1	SLP162_R	3	ADL18	NA
480	DNp32	5813050455	1	DNp32_R	1	PVL15	NA
481	AVLP494	5813053805	1	AVLP494_R	3	PVL04	pIP4 candidates
482	LHAD1f2	5813055865	1	LHAD1f2_R	1	ADL02	NA
483	LHPD4d2_b	5813057881	1	LHPD4d2_b_R	1	PDL11	NA
484	NA	5813061071	1	SCL-AVLP_L	NA	NA	NA
485	OA-VPM3	5813061260	1	OA-VPM3(NO2/NO3)_L	1	NA	NA
486	LHAV2k2	5813061564	1	LHAV2k2_R	2	ADL04	NA
487	AstA1	5813069859	1	AstA1_R	2	NA	NA
488	SMP588	5813071068	1	SMP588_R	2	PVM12	NA
489	SMP442	5813071257	1	SMP442_R	1	PDM11	NA
490	PLP162	5813078641	1	PLP162_R	1	PVL04	NA
491	LHPV4b8	5901195352	1	LHPV4b8_R	1	PDL16	NA
492	NA	5901203471	1	NA	NA	NA	NA

## Sheet: aDN_downstream
	type	bodyid	Synapses aDN (2)	name	Frequency of type	cell Body Fiber	notes
1	SMP156	673776769	261	SMP156_R	1	ADM12	NA
2	MBON01	612371421	107	MBON01(y5B'2a)_R	1	ADM07	NA
3	SMP066	1008680614	57	SMP066_R	2	ADM01	NA
4	SLP410	450971893	45	SLP410_R	2	PDM15	oviDNa2 candidate
5	SMP002	550638250	43	SMP002_R	1	ADL02	NA
6	SMP015	644433538	39	SMP015_R	1	ADL08	NA
7	LHCENT3	487144598	37	LHCENT3_R	1	ADL01	NA
8	SMP066	730717696	37	SMP066_R	2	ADM01	NA
9	PAM08_b	1110307501	36	PAM08_b(y4)_R	2	ADM08	NA
10	SMP458	581004609	34	SMP458_R	1	PDM12	NA
11	NA	5813069683	34	pMP11(PDM08)_L	NA	NA	NA
12	SMP077	486194398	31	SMP077_R	1	ADM04	NA
13	AOTU012	611694145	31	AOTU012_R	1	ADM03	aSP24 candidates
14	SMP029	541347811	29	SMP029_R	2	ADL12	aDN candidates
15	LAL005	1572520204	29	LAL005_R	3	ADL06	NA
16	SMP442	5813071257	27	SMP442_R	1	PDM11	NA
17	SMP081	5813057162	26	SMP081_R	2	ADM04	NA
18	SMP418	5813056041	25	SMP418_R	1	PDM10	NA
19	SMP081	361722354	24	SMP081_R	2	ADM04	NA
20	SMP029	604070433	24	SMP029_R	2	ADL12	aDN candidates
21	SMP004	582700300	19	SMP004_R	2	ADL03	NA
22	SMP075	581336531	17	SMP075_R	2	ADM02	NA
23	SMP471	550988122	16	SMP471_R	1	PDM13	NA
24	PPL108	800303089	16	PPL108_R	1	PDL05	NA
25	SMP050	5813056054	16	SMP050_R	1	ADM01	NA
26	mAL1	5813089487	16	mAL1(AVM15)_R	1	NA	NA
27	SMP004	612367371	13	SMP004_R	2	ADL03	NA
28	SMP550	452689494	12	SMP550_R	1	PDM29	pSP7 candidates / oviEN candidate
29	SMP075	613044611	11	SMP075_R	2	ADM02	NA
30	CRE065	985805061	11	CRE065_R	3	AVM13	NA
31	SMP205	418516470	10	SMP205_R	1	PDL06	NA
32	SMP055	644425543	9	SMP055_R	2	ADM01	NA
33	NA	708192040	9	NA	NA	NA	NA
34	CRE045	1050581215	9	CRE045_R	3	ADM10	NA
35	SLP376	298254384	8	SLP376_R	1	PDL26	NA
36	SLP056	483712161	8	SLP056_R	1	ADL05	NA
37	SMP389	575197482	8	SMP389_R	1	PDM09	NA
38	SMP014	612034653	8	SMP014_R	1	ADL08	NA
39	CRE045	613386220	8	CRE045_R	3	ADM10	NA
40	AOTU035	642720054	8	AOTU035_R	1	AVL23	NA
41	CRE045	675127699	8	CRE045_R	3	ADM10	NA
42	CL142	728895864	8	CL142_R	1	PDL20	NA
43	LAL005	5812983128	8	LAL005_R	3	ADL06	NA
44	SMP055	643401816	7	SMP055_R	2	ADM01	NA
45	CRE022	5813083779	7	CRE022_R	1	ADM07	NA
46	SMP154	5813089157	7	SMP154_R	1	ADM12	NA
47	SMP283	452340995	6	SMP283_R	1	PDL24	NA
48	PAL02	455500416	6	PAL02(ADL27)_L	2	NA	NA
49	PAL02	486544396	6	PAL02_R	2	ADL27	NA
50	PAM01_a	487899562	6	PAM01_a(y5)_R	8	ADM02	NA
51	MBON35	518930199	6	MBON35(y2)_R	1	ADM02	NA
52	SMP555	613394707	6	SMP555_R	1	PVL04	NA
53	CRE046	829636950	6	CRE046_R	1	ADM10	Sm-C
54	NA	895778464	6	NA	NA	NA	NA
55	PAM01_a	1047525093	6	PAM01_a(y5)_R	8	ADM02	NA
56	CRE002	1325138116	6	CRE002_R	1	ADL06	NA
57	VES067	5813061024	6	VES067_R	1	PVM01	NA
58	LHCENT9	330268940	5	LHCENT9_R	1	ADL05	NA
59	SLP288	388898107	5	SLP288_R	2	PDL11	NA
60	PAM01_b	456174330	5	PAM01_b(y5)_R	6	ADM08	NA
61	SMP473	548993536	5	SMP473_R	1	PDM13	NA
62	NA	641714522	5	(MBDLaxon1)	NA	NA	NA
63	SMP006	675127915	5	SMP006_R	1	ADL06	aSP14a candidates
64	NA	895782443	5	NA	NA	NA	NA
65	AVLP494	1653139353	5	AVLP494_R	3	PVL04	pIP4 candidates
66	SLP410	5813056909	5	SLP410_R	2	PDM15	NA
67	SMP254	5813069497	5	SMP254_R	1	PDL18	NA
68	SMP051	5813132515	5	SMP051_R	1	ADM01	NA
69	LAL005	5901201676	5	LAL005_R	3	ADL06	NA
70	SMP165	456523994	4	SMP165_R	1	AVM07	NA
71	SMP586	484821546	4	SMP586_R	1	PVM09	NA
72	SMP591	487212916	4	SMP591_R	4	PVM12	NA
73	CRE107	518558825	4	CRE107(SCB016)_R	1	NA	NA
74	oviDNa	550655668	4	oviDNa_R	1	PDM15	NA
75	NA	863728315	4	NA	NA	NA	NA
76	PAM01_a	1204124270	4	PAM01_a(y5)_R	8	ADM02	NA
77	PAM01_a	1266871604	4	PAM01_a(y5)_R	8	ADM02	NA
78	SMP311	5813049378	4	SMP311_R	1	PDM06	NA
79	ATL006	5813062552	4	ATL006_R	1	ADM04	NA
80	SMP480	358635284	3	SMP480_R	1	PDM15	pMP3b candidates
81	SMP048	488922181	3	SMP048_R	1	ADM01	NA
82	SMP003	516780722	3	SMP003_R	1	ADL02	NA
83	SMP038	545444996	3	SMP038_R	1	ADL19	NA
84	SMP265	582338836	3	SMP265_R	3	PDL18	NA
85	SMP552	605166418	3	SMP552_R	1	PDM29	NA
86	LHPD2c5	644761952	3	LHPD2c5_R	1	PDL06	NA
87	NA	676466516	3	NA	NA	NA	NA
88	SMP143	703866010	3	SMP143(ADM08)_L	2	NA	Tdc2 (OA)-ASM candidates
89	NA	770619293	3	NA	NA	NA	NA
90	SMP148	800212579	3	SMP148_R	2	ADM10	NA
91	NA	864074389	3	NA	NA	NA	NA
92	PAM01_b	1295855722	3	PAM01_b(y5)_R	6	ADM02	NA
93	DSKMP1B	1352077058	3	DSKMP1B_R	1	PVM02	NA
94	SMP148	1817712927	3	SMP148_R	2	ADM10	NA
95	SMP591	5813011133	3	SMP591_R	4	PVM12	NA
96	aIPg2	5813022814	3	aIPg2_R	1	PVL04	NA
97	FB1H	5813062858	3	FB1H(NO2/3)_R	1	ADM01	CRENO2,3FB1-4
98	SMP385	5813083780	3	SMP385_R	1	PDM09	NA
99	SLP192	328201793	2	SLP192_R	2	ADL23	NA
100	SMP551	328274638	2	SMP551_R	1	PDM29	pSP7 candidates
101	LHAV4l1	360236724	2	LHAV4l1_R	1	ADL01	NA
102	SMP503	361312808	2	SMP503_R	1	PDM22	NA
103	SLP288	388898153	2	SLP288_R	2	PDL11	NA
104	SLP175	390275105	2	SLP175_R	1	ADL20	NA
105	SLP179_b	391297978	2	SLP179_b_R	1	ADL20	NA
106	aSP-f1A	421318649	2	aSP-f1A_R	1	ADL18	NA
107	oviIN	423101189	2	oviIN_R	2	NA	NA
108	SLP284	450294326	2	SLP284_R	2	PDL11	NA
109	SIP004	453087379	2	SIP004_R	1	ADL08	NA
110	SMP591	454822542	2	SMP591_R	4	PVM12	NA
111	oviIN	485934965	2	oviIN_L	2	NA	NA
112	SLP014	514712745	2	SLP014_R	1	ADL02	pSP3a candidates
113	PAM01_a	549955973	2	PAM01_a(y5)_R	8	ADM08	NA
114	SMP472	576566621	2	SMP472_R	1	PDM13	NA
115	LHAD1f4	577844302	2	LHAD1f4_R	1	ADL02	NA
116	SMP005	614081109	2	SMP005_R	1	ADL03	NA
117	NA	642724189	2	(MBDLaxon1)	NA	NA	NA
118	CRE052	643739027	2	CRE052_R	3	AVM07	NA
119	LAL007	644788121	2	LAL007_R	1	ADM01	NA
120	SMP068	673772212	2	SMP068_R	1	ADM01	NA
121	NA	675809746	2	NA	NA	NA	NA
122	SMP493	676824431	2	SMP493_R	1	PDM17	NA
123	NA	704816317	2	NA	NA	NA	NA
124	NA	705152141	2	NA	NA	NA	NA
125	NA	707859262	2	NA	NA	NA	NA
126	mAL3A	735415046	2	mAL3A_L	2	AVM15	NA
127	SMP273	767903933	2	SMP273_R	1	PDL21	NA
128	NA	770602869	2	NA	NA	NA	NA
129	FB5V	864073833	2	FB5V_R	1	AVM10	CRELALFB5
130	CRE065	893723183	2	CRE065_R	3	AVM13	NA
131	AVLP494	948851462	2	AVLP494_R	3	PVL04	pIP4 candidates
132	NA	976164996	2	NA	NA	NA	NA
133	IB009	1037750917	2	IB009_R	1	AVL05	NA
134	PAM08_b	1141350537	2	PAM08_b(y4)_R	2	ADM02	NA
135	PAM01_a	1233773217	2	PAM01_a(y5)_R	8	ADM02	NA
136	mAL3B	5812980330	2	mAL3B_L	1	AVM15	NA
137	SMP109	5813009620	2	SMP109_R	1	ADM05	NA
138	SMP149	5813011483	2	SMP149(ADM10)_L	1	NA	Tdc2 (OA)-ASM candidates
139	SMP064	5813011868	2	SMP064_R	1	ADM01	NA
140	SMP589	5813026705	2	SMP589_R	1	PVM12	NA
141	SMP287	5813069072	2	SMP287_R	1	PDM05	pMP5 candidates
142	LHPV2a1_e	5813090530	2	LHPV2a1_e_R	1	PVL03	NA
143	NA	5901203310	2	(PVM12)_L	NA	NA	NA
144	SMP361	296199021	1	SMP361_R	1	PDM07	NA
145	SMP359_a	296203392	1	SMP359_a_R	1	PDM07	NA
146	SMP577	298258399	1	SMP577_R	1	PVL06	NA
147	SLP443	299272434	1	SLP443_R	1	PDM29	NA
148	SLP421	299604862	1	SLP421_R	1	PDM20	NA
149	SLP191	328193076	1	SLP191_R	1	ADL23	NA
150	SLP038	328533857	1	SLP038_R	1	ADL03	NA
151	SLP192	330256546	1	SLP192_R	2	ADL23	NA
152	SLP290	354797099	1	SLP290_R	1	PDL11	NA
153	SLP305	356818390	1	SLP305_R	1	PDL13	NA
154	SLP365	357515217	1	SLP365_R	1	PDL20	NA
155	SLP156	358877435	1	SLP156_R	1	ADL18	NA
156	SLP198	359918228	1	SLP198_R	2	ADL23	NA
157	SLP212	359931311	1	SLP212_R	3	ADL27	aSP4 candidates
158	SLP279	360591860	1	SLP279_R	1	PDL11	NA
159	SMP032	362299997	1	SMP032_R	1	ADL15	NA
160	AstA1	362473525	1	AstA1_L	1	NA	NA
161	SLP171	386842280	1	SLP171_R	1	ADL20	NA
162	LHPV6c1	387870860	1	LHPV6c1_R	1	PDL10	NA
163	SLP287	388902705	1	SLP287_R	1	PDL11	NA
164	SLP284	388902751	1	SLP284_R	2	PDL11	NA
165	SLP070	390271275	1	SLP070_R	1	ADL07	NA
166	SLP157	390612328	1	SLP157_R	1	ADL18	NA
167	SLP012	392325540	1	SLP012_R	1	ADL02	NA
168	SLP448	419908058	1	SLP448_R	1	PVL02	NA
169	SLP236	420274150	1	SLP236_R	1	AVM03	NA
170	SLP087	420572095	1	SLP087_R	1	ADL07	NA
171	SLP039	420598392	1	SLP039_R	1	ADL03	NA
172	SLP291	420614725	1	SLP291_R	1	PDL11	NA
173	AVLP443	420973612	1	AVLP443_R	1	AVL27	NA
174	SMP157	421041565	1	SMP157_R	1	ADM12	NA
175	SLP198	421318463	1	SLP198_R	2	ADL23	NA
176	LHPD4c1	421641859	1	LHPD4c1_R	1	PDL11	NA
177	aSP-g3B	421650982	1	aSP-g3B_R	2	ADL03	LHAD1e2 (Frechter et al. eLife 2019)
178	SLP073	423416887	1	SLP073_R	1	ADL07	NA
179	SMP121	423792217	1	SMP121_L	1	ADM07	NA
180	SLP036	453026883	1	SLP036_R	1	ADL03	NA
181	SMP089	454477603	1	SMP089_R	1	ADM04	NA
182	SMP152	455155337	1	SMP152_R	1	ADM11	NA
183	PAM01_b	455159380	1	PAM01_b(y5)_R	6	ADM08	NA
184	SLP285	480297293	1	SLP285_R	2	PDL11	NA
185	LHAV2n1	481264051	1	LHAV2n1_R	1	ADL24	NA
186	LHAD1b2_b	483017681	1	LHAD1b2_b_R	1	ADL15	NA
187	SLP187	483711811	1	SLP187_R	1	ADL22	NA
188	SLP043	484040200	1	SLP043_R	1	ADL03	NA
189	aSP-g3B	485430336	1	aSP-g3B_R	2	ADL03	LHAD1e2 (Frechter et al. eLife 2019)
190	SMP444	510680365	1	SMP444_R	1	PDM11	NA
191	LHPD5a1	514068564	1	LHPD5a1_R	1	PDM10	NA
192	SLP243	515450389	1	SLP243_R	1	AVM14	NA
193	CRE027	519620935	1	CRE027_L	1	ADM07	NA
194	oviDNb	519949044	1	oviDNb_R	1	PDM15	NA
195	LHPV5j5	541663112	1	LHPV5j5_R	1	PDL23	NA
196	PPL204	542039038	1	PPL204_R	1	PVL17	NA
197	LHAV7a4	542652400	1	LHAV7a4_R	1	ADL19	NA
198	SMP441	543441466	1	SMP441_R	1	PDM11	NA
199	SLP003	543692985	1	SLP003_R	1	ADL02	NA
200	LHPV10c1	544361987	1	LHPV10c1_R	1	PDM27	NA
201	NA	545445617	1	NA	NA	NA	NA
202	SLP118	547443555	1	SLP118_R	1	ADL14	NA
203	SMP265	548937579	1	SMP265_R	3	PDL18	NA
204	NA	550301858	1	NA	NA	NA	NA
205	NA	550720698	1	NA	NA	NA	NA
206	LHAD2c1	573713481	1	LHAD2c1_R	1	ADL12	NA
207	SMP159	575768294	1	SMP159_R	1	AVL23	NA
208	mAL2A	578530106	1	mAL2A_L	1	AVM15	NA
209	SMP103	579014562	1	SMP103_R	1	ADM04	NA
210	SMP556	579536041	1	SMP556_R	1	PVL04	pIP4 candidates
211	aSP-f2	581013183	1	aSP-f2_R	1	ADL18	NA
212	PAM01_a	581332573	1	PAM01_a(y5)_R	8	ADM08	NA
213	PAM08_e	582355376	1	PAM08_e(y4)_R	1	ADM08	NA
214	CL106	607855896	1	CL106_R	1	AVL13	NA
215	SLP215	608534097	1	SLP215_R	1	ADM03	NA
216	SMP143	609656444	1	SMP143_R	2	ADM08	Tdc2 (OA)-ASM candidates
217	SMP092	609993550	1	SMP092_R	1	ADM04	NA
218	SMP151	610321522	1	SMP151_R	1	ADM10	NA
219	SMP099	610368283	1	SMP099_R	1	ADM04	NA
220	SMP248	611361002	1	SMP248_R	1	PDL15	pSP5a candidates
221	SMP164	611693656	1	SMP164_R	1	AVM04	NA
222	CRE052	612703762	1	CRE052_R	3	AVM07	NA
223	CRE049	613040803	1	CRE049_R	1	AVL05	NA
224	SMP056	613420343	1	SMP056_R	1	ADM01	NA
225	LHCENT11	639585968	1	LHCENT11_R	1	ADM02	NA
226	SMP419	640596169	1	SMP419_R	1	PDM10	NA
227	KCab-p	642680969	1	KCab-p_R	2	PDL03	NA
228	SMP018_b	642715563	1	SMP018_b_R	1	ADL08	NA
229	NA	643743142	1	(MBDLaxon1)	NA	NA	NA
230	PAM06_b	644417074	1	PAM06_b(B'2m)_R	1	ADM08	NA
231	SMP318	644757911	1	SMP318_R	1	PDM06	NA
232	NA	644766447	1	NA	NA	NA	NA
233	NA	645090668	1	NA	NA	NA	NA
234	LHAV2p1	668552668	1	LHAV2p1_R	1	ADL04	NA
235	NA	669248536	1	NA	NA	NA	NA
236	SLP042	671268907	1	SLP042_R	1	ADL03	NA
237	SMP039	672407642	1	SMP039_R	2	ADL19	NA
238	CRE052	674100160	1	CRE052_R	3	AVM07	NA
239	PAL03	675166212	1	PAL03(ADL17)_L	1	NA	NA
240	NA	675477771	1	NA	NA	NA	NA
241	SMP158	699363923	1	SMP158_R	1	ADM12	NA
242	SLP237	699553429	1	SLP237_R	1	AVM03	NA
243	SMP039	701733434	1	SMP039_R	2	ADL19	NA
244	KCab-p	704746457	1	KCab-p_R	2	PDL04	NA
245	SIP061	704785546	1	SIP061_R	1	PDL24	NA
246	NA	705484270	1	NA	NA	NA	NA
247	SMP054	706520453	1	SMP054_R	1	ADM01	NA
248	CRE044	707509964	1	CRE044_R	1	ADM10	NA
249	aSP-f3	727153132	1	aSP-f3_R	1	ADL18	LHAD2a1 (Frechter et al. 2019)
250	NA	734029122	1	NA	NA	NA	NA
251	mAL3A	734724111	1	mAL3A_L	2	AVM15	NA
252	CRE006	736174181	1	CRE006_R	1	ADM01	NA
253	NA	738898654	1	NA	NA	NA	NA
254	PLP065	758605646	1	PLP065_R	1	AVL12	NA
255	NA	760638547	1	NA	NA	NA	NA
256	NA	760975758	1	NA	NA	NA	NA
257	NA	769592464	1	NA	NA	NA	NA
258	NA	769945958	1	NA	NA	NA	NA
259	PPM1201	792040520	1	PPM1201_R	1	PDM28	NA
260	Z_vPNml1	792364888	1	Z_vPNml1(noAL+SEZ)_R	1	AVM04	NA
261	NA	796115979	1	NA	NA	NA	NA
262	NA	801991698	1	NA	NA	NA	NA
263	SIP042_a	823015627	1	SIP042_a_R	1	PDL06	NA
264	NA	833025924	1	NA	NA	NA	NA
265	NA	833043564	1	(MBDLaxon2)	NA	NA	NA
266	NA	850363295	1	NA	NA	NA	NA
267	aSP-g1	887148641	1	aSP-g1_R	1	ADL03	LHAD1e1 (Frechter et al. eLife 2019)
268	LAL004	894362173	1	LAL004_R	1	ADL06	NA
269	MBON26	895441451	1	MBON26(B'2d)_R	1	PDM28	NA
270	NA	915468160	1	NA	NA	NA	NA
271	SLP225	918549930	1	SLP225_R	1	AVL12	NA
272	NA	924049792	1	NA	NA	NA	NA
273	PAM01_b	925799233	1	PAM01_b(y5)_R	6	ADM02	NA
274	SMP067	945894581	1	SMP067_R	1	ADM01	NA
275	NA	979899945	1	NA	NA	NA	NA
276	CL099	1102407589	1	CL099_R	1	AVL12	NA
277	PAM01_b	1202397143	1	PAM01_b(y5)_R	6	ADM02	NA
278	PAM01_a	1233428010	1	PAM01_a(y5)_R	8	ADM02	NA
279	PAM15_b	1233436479	1	PAM15_b(y5B'2a)_R	1	ADM08	NA
280	NA	1629383757	1	Ascending?	NA	NA	NA
281	SLP212	5812980529	1	SLP212_R	3	ADL27	aSP4 candidates
282	SMP358	5812982052	1	SMP358_R	1	PDM07	NA
283	PAM01_b	5812982779	1	PAM01_b(y5)_R	6	ADM02	NA
284	SLP259	5813009445	1	SLP259_R	1	PDL07	NA
285	SLP285	5813010282	1	SLP285_R	2	PDL11	NA
286	SLP216	5813011119	1	SLP216_R	1	ADM04	NA
287	NA	5813015434	1	(MBDLaxon1)	NA	NA	NA
288	SLP389	5813019526	1	SLP389_R	1	PDM07	NA
289	LHAD4a1	5813021632	1	LHAD4a1_R	1	ADL28	NA
290	SMP079	5813026661	1	SMP079_R	1	ADM04	NA
291	SMP053	5813032847	1	SMP053_R	1	ADM01	NA
292	SMP591	5813033443	1	SMP591_R	4	PVM12	NA
293	AVLP494	5813053805	1	AVLP494_R	3	PVL04	pIP4 candidates
294	SLP212	5813055769	1	SLP212(ADL27)_L	3	NA	aSP4 candidates
295	LHPD5d1	5813055800	1	LHPD5d1_R	1	PDM10	NA
296	CL057	5813055903	1	CL057_R	1	AVL02	NA
297	SLP235	5813056890	1	SLP235_R	1	AVM03	NA
298	SMP201	5813064332	1	SMP201_R	1	PDL06	NA
299	SMP544	5813087891	1	SMP544_R	1	PDM27	NA
300	SMP265	5813097926	1	SMP265_R	3	PDL18	NA
301	SLP050	5813132408	1	SLP050_R	1	ADL04	NA
302	CRE065	5813134055	1	CRE065_R	3	AVM13	NA
